# Supplementary material for: Assessing the Feasibility of In Vitro Assays in Combination with Biological Matrices to Screen for Endogenous CYP450 Phenotype Biomarkers Using an Untargeted Metabolomics Approach—A Proof of Concept Study
Source: Metabolites. 2025 Dec 12;15(12):791. doi: 10.3390/metabo15120791 (PMC12735286; doi:10.3390/metabo15120791)
Supplement: Supplementary file 1 [file metabolites-15-00791-s001.zip]

Archive with 1 entries (1 files):
- metabolites-4023316-supplementary.pdf
